# Supplementary material for: Thrombospondin-1 Silencing Improves Lymphocyte Infiltration in Tumors and Response to Anti-PD-1 in Triple-Negative Breast Cancer
Source: Cancers (Basel). 2021 Aug 12;13(16):4059. doi: 10.3390/cancers13164059 (PMC8391594; doi:10.3390/cancers13164059)
Supplement: Supplementary file 1 [file cancers-13-04059-s001.zip]

Archive with 1 entries (1 files):
- cancers-1301665-supplementary.pdf
